# Supplementary material for: A synthetic transcription platform for programmable gene expression in mammalian cells
Source: Nat Commun. 2022 Oct 18;13:6167. doi: 10.1038/s41467-022-33287-9 (PMC9579178; doi:10.1038/s41467-022-33287-9)
Supplement: Supplementary file 3 — Source Data [file 41467_2022_33287_MOESM3_ESM.zip]

Archive with 61 entries (44 files):
- Source Data/Figure 1/
- Source Data/Figure 1/Figure_1D_Raw_Data.pzfx
- Source Data/Figure 2/
- Source Data/Figure 2/Figure_2A_Raw_Data_1.pzfx
- Source Data/Figure 2/Figure_2A_Raw_Data_2.pzfx
- Source Data/Figure 2/Figure_2A_Raw_Data_3.pzfx
- Source Data/Figure 2/Figure_2B_Raw_Data.pzfx
- Source Data/Figure 2/Figure_2C_Raw_Data.pzfx
- Source Data/Figure 2/Figure_2D_Raw_Data.pzfx
- Source Data/Figure 2/Figure_2E_Raw_Data.pzfx
- Source Data/Figure 3/
- Source Data/Figure 3/Figure_3A_Raw_Data.pzfx
- Source Data/Figure 3/Figure_3B_Raw_Data.pzfx
- Source Data/Figure 3/Figure_3C_Raw_Data.pzfx
- Source Data/Figure 3/Figure_3D_Raw_Data_1.pzfx
- Source Data/Figure 3/Figure_3D_Raw_Data_2.pzfx
- Source Data/Figure 3/Figure_3D_Raw_Data_3.pzfx
- Source Data/Figure 4/
- Source Data/Figure 4/Figure_4B_Raw_Data.pzfx
- Source Data/Figure 4/Figure_4D_Raw_Data.pzfx
- Source Data/Figure 4/Figure_4E_Raw_Data.pzfx
- Source Data/Figure 5/
- Source Data/Figure 5/Figure_5B_Raw_Data.pzfx
- Source Data/Figure 5/Figure_5C-D_Raw_Data.pzfx
- Source Data/Figure 5/Figure_5E_Raw_Data.pzfx
- Source Data/Figure 6/
- Source Data/Figure 6/Figure_6B-C_Raw_Data.pzfx
- Source Data/Figure 6/Figure_6E_Raw_Data.pzfx
- Source Data/Supplemental Figure 10/
- Source Data/Supplemental Figure 10/SuppFig10A_RawData.pzfx
- Source Data/Supplemental Figure 10/SuppFig10B_RawData.pzfx
- Source Data/Supplemental Figure 10/SuppFig10C_RawData.pzfx
- Source Data/Supplemental Figure 10/SuppFig10D_RawData.pzfx
- Source Data/Supplemental Figure 11/
- Source Data/Supplemental Figure 11/SuppFig11B_RawData.pzfx
- Source Data/Supplemental Figure 11/SuppFig11C_RawData.pzfx
- Source Data/Supplemental Figure 12/
- Source Data/Supplemental Figure 12/SuppFig12B_RawData.pzfx
- Source Data/Supplemental Figure 13/
- Source Data/Supplemental Figure 13/SuppFig13B_RawData.pzfx
- Source Data/Supplemental Figure 14/
- Source Data/Supplemental Figure 14/SuppFig14B_RawData.pzfx
- Source Data/Supplemental Figure 14/SuppFig14C_RawData.pzfx
- Source Data/Supplemental Figure 14/SuppFig14D_RawData.pzfx
- Source Data/Supplemental Figure 2/
- Source Data/Supplemental Figure 2/SuppFig2_RawData.pzfx
- Source Data/Supplemental Figure 3/
- Source Data/Supplemental Figure 3/SuppFig3B_RawData.pzfx
- Source Data/Supplemental Figure 5/
- Source Data/Supplemental Figure 5/SuppFig5A_RawData.pzfx
- Source Data/Supplemental Figure 5/SuppFig5B_RawData.pzfx
- Source Data/Supplemental Figure 5/SuppFig5C_RawData.pzfx
- Source Data/Supplemental Figure 5/SuppFig5D_RawData.pzfx
- Source Data/Supplemental Figure 5/SuppFig5E_RawData.pzfx
- Source Data/Supplemental Figure 6/
- Source Data/Supplemental Figure 6/SuppFig6B_RawData.pzfx
- Source Data/Supplemental Figure 6/SuppFig6C_RawData.pzfx
- Source Data/Supplemental Figure 8/
- Source Data/Supplemental Figure 8/SuppFig8_RawData.pzfx
- Source Data/Supplemental Figure 9/
- Source Data/Supplemental Figure 9/SuppFig9_RawData.pzfx
